# Supplementary material for: Integrative taxonomy of Metarhizium anisopliae species complex, based on phylogenomics combined with morphometrics, metabolomics, and virulence data
Source: IMA Fungus. 2024 Sep 11;15:30. doi: 10.1186/s43008-024-00154-9 (PMC11389511; doi:10.1186/s43008-024-00154-9)
Supplement: Supplementary file 6 — Additional file 6. Peak area data of annotated compounds from LC-MS [file 43008_2024_154_MOESM6_ESM.xls]

## Sheet: Metarhizium_SM_profiles_annotat
	Strain	Species	Complex	Media	Metacytofilin_288.14667 Da 723.80 s	Destruxin-Ed1_625.37005 Da 284.63 s	Destruxin Ed1_611.35415 Da 296.58 s	Destruxin-Ed1_625.36928 Da 300.69 s	Zygosporin D_465.25174 Da 372.24 s	Destruxin Ed1_611.35454 Da 403.43 s	Destruxin F_595.35894 Da 434.83 s	Destruxin-Ed1_625.36985 Da 441.63 s	Destruxin F_595.35865 Da 446.99 s	Deacetylcytochalasin C_465.25184 Da 481.42 s	Desmethyldestruxin A_563.33316 Da 484.93 s	Desmethyldestruxin A_563.33261 Da 496.34 s	Deacetylcytochalasin C_447.24126 Da 512.56 s	Destruxin-A3_565.34893 Da 516.48 s	Destruxin-A3_565.34821 Da 526.84 s	Destruxin F_577.34846 Da 534.15 s	Destruxin F_577.34841 Da 544.88 s	Destruxin F_595.35853 Da 557.72 s	Destruxin B2_579.36444 Da 560.22 s	Subglutinol C_442.27254 Da 571.81 s	Destruxin B2_579.36378 Da 572.45 s	Subglutinol C_442.27220 Da 583.26 s	Destruxin B2_579.36430 Da 585.20 s	Destruxin-A3_565.34802 Da 585.24 s	Deacetylcytochalasin C_465.25188 Da 610.91 s	Cytochalasin D_507.26173 Da 619.35 s	Subglutinol D_426.27754 Da 763.12 s	Subglutinol D_426.27697 Da 781.02 s	Metarhizin A_542.36008 Da 962.90 s	Metarhizin A_542.36192 Da 973.97 s	Viridoxin A_556.37771 Da 999.32 s	Metarhizin A_542.36034 Da 1001.11 s
1.A7487 M. anisipliae BE_P1-C-1_01_9963	ARSEF7487	neoanisopliae	PARB	BE	85640	0	0	53448	0	212454	39434	40596	105742	0	1006158	0	0	0	76470	127460	0	22596	1742208	0	0	2744	528526	41690	0	0	0	0	0	0	0	0
2.A7487 M. anisipliae CE_P1-C-2_01_9964	ARSEF7487	neoanisopliae	PARB	CE	27196	0	11754	2134	0	0	3088	3610	7032	0	0	72334	0	0	7914	11390	0	2246	68202	0	164306	4108	45090	0	0	0	0	0	0	0	0	0
4.A7486 M. acridum BE_P1-C-4_01_9966	ARSEF7486	acridum	Acridum	BE	79238	0	0	0	0	0	0	0	0	0	0	3658	0	0	0	0	0	0	0	0	7546	856	0	0	0	0	0	0	0	0	0	0
5.A7486 M. acridum CE_P1-C-5_01_9967	ARSEF7486	acridum	Acridum	CE	35286	0	0	0	0	0	0	0	0	0	0	436	0	0	0	0	0	0	0	0	0	0	0	0	0	0	0	0	0	0	0	0
6.A2107 M. brunneum BE_P1-C-6_01_9968	ARSEF2107	brunneum	PARB	BE	33810	0	0	0	0	0	0	0	0	0	0	0	0	0	0	0	0	0	0	378	6974	0	0	0	0	0	574	0	0	0	0	0
7.A2107 M. brunneum CE_P1-C-7_01_9971	ARSEF2107	brunneum	PARB	CE	83330	0	0	0	0	0	0	0	0	0	0	0	0	0	0	0	276	0	0	0	0	0	0	0	0	0	784	0	0	0	0	0
8.M11637 M. clavatum BE_P1-C-8_01_9972	MY11637	clavatum	MGT	BE	82196	0	0	8640	0	1349770	76130	55756	107642	3050284	489180	0	694210	0	22568	0	20692	29396	598190	0	273998	0	258032	37478	174288	0	0	0	0	0	0	0
9.M11637 M. clavatum CE_P1-C-9_01_9973	MY11637	clavatum	MGT	CE	90182	0	0	0	5546	0	0	0	0	35182	0	0	4190	0	0	0	0	242	2970	0	0	0	1558	0	2188	0	0	0	0	0	0	0
10.M11677 M. clavatum BE_P1-D-1_01_9974	MY11677	clavatum	MGT	BE	88610	71396	0	14880	0	738110	219502	163588	275062	2996808	1594466	0	731600	0	88684	240454	0	150782	1921728	0	101728	0	97690	190248	683566	201834	0	0	0	0	0	0
11.MY11677 M. clavatum CE_P1-D-2_01_9975	MY11677	clavatum	MGT	CE	92030	0	9120	746	29690	0	4288	2514	5026	201066	0	27860	26642	0	2770	0	6544	3556	36850	0	0	588	25744	4844	7260	0	0	0	0	0	0	7618
12.A2596 M. globosum BE_P1-D-3_01_9976	ARSEF2596	globosum	Acridum	BE	90236	0	0	0	0	0	0	0	1146	0	0	8224	0	0	0	0	0	0	16116	666	0	732	6112	0	0	0	0	0	0	0	0	0
13.A2596 M. globosum CE_P1-D-4_01_9977	ARSEF2596	globosum	Acridum	CE	84296	0	0	0	0	0	0	0	0	856	0	0	0	0	0	0	0	0	0	344	0	0	0	0	0	0	2268	1898	3146	0	0	0
14.M11578 M. gryllidicola BE_P1-D-5_01_9978	MY11578	gryllidicola	MGT	BE	88198	0	0	0	0	0	0	0	382	1800	0	0	0	0	0	0	0	0	0	0	0	0	0	0	0	0	0	0	0	0	0	0
35.N10822 M. gryllidicola BE_P1-F-8_01_10004	NHJ10822	gryllidicola	MGT	BE	85484	0	928838	88160	516516	374168	92346	171412	155464	2135430	135802	901098	0	0	41160	4949390	0	14276	567644	0	309338	0	612768	15346	278330	5024	1610	0	0	0	0	0
36.N10822 M. gryllidicola CE_P1-F-9_01_10005	NHJ10822	gryllidicola	MGT	CE	94530	0	472	542	7142	0	1674	2446	2314	34042	0	11102	5864	206	0	141240	0	0	10882	0	0	0	8518	352	2762	0	0	0	0	0	0	0
16.M1341 M. gryllidicola BE_P1-D-7_01_9982	MY1341	gryllidicola	MGT	BE	83572	0	0	0	0	0	0	0	0	0	0	0	0	0	0	0	0	0	0	0	0	0	0	0	0	0	0	0	0	0	0	0
37.A8820 M. robertsii BE_P2-A-1_01_10006	ARSEF8820	robertsii	PARB	BE	88958	0	4047696	178646	0	0	356292	559076	643072	0	284622	4886462	0	0	399610	5007542	920188	438604	4890208	0	0	0	4052972	433476	0	0	0	0	0	0	0	0
17.M1341 M. gryllidicola CE_P1-D-8_01_9983	MY1341	gryllidicola	MGT	CE	89422	0	0	0	0	0	0	0	0	0	0	0	0	0	0	0	0	0	0	0	0	0	0	0	0	0	0	0	0	0	0	0
38.A8820 M. robertsii CE_P2-A-2_01_10007	ARSEF8820	robertsii	PARB	CE	93322	0	49268	5320	0	0	10848	10878	17264	0	0	145002	0	0	12878	2808480	27730	12826	149346	0	143744	4938	116190	14706	0	0	0	0	0	0	0	0
18.M5085 M. gryllidicola BE_P1-D-9_01_9984	MY5085	gryllidicola	MGT	BE	82146	0	0	0	0	0	0	0	0	0	0	0	0	0	0	0	0	0	0	0	0	0	0	0	3534	0	0	0	0	0	0	0
39.M4545 M. sulphureum BE_P2-A-3_01_10008	MY4545	sulphureum	MGT	BE	93778	0	0	0	36264	0	0	0	0	200040	0	2614	5930	0	0	0	0	0	0	0	0	0	1346	0	30008	2166	0	0	0	0	0	0
19.M5085 M. gryllidicola CE_P1-E-1_01_9985	MY5085	gryllidicola	MGT	CE	89154	0	0	0	0	0	0	0	0	0	0	0	0	0	0	0	0	0	0	0	0	0	0	0	0	0	0	0	0	0	0	0
20.N11527 M. gryllidicola BE_P1-E-2_01_9986	NHJ11527	gryllidicola	MGT	BE	78264	0	0	0	0	0	0	0	0	0	0	0	0	0	0	0	0	0	0	270	0	0	0	0	0	0	0	0	0	0	0	0
21.N11527 M. gryllidicola CE_P1-E-3_01_9987	NHJ11527	gryllidicola	MGT	CE	89142	0	0	0	0	0	0	0	0	0	0	308	0	0	0	0	0	0	0	0	0	586	0	0	0	0	1006	0	0	0	0	1652
22.M7343 M. kalasinense BE_P1-E-4_01_9988	MY7343	kalasinense	MGT	BE	85750	0	904254	9148	1149510	804658	96940	52230	205792	3195432	339042	1084242	586822	0	63504	4929704	0	71214	908044	0	347506	0	694656	77242	12888	3820	0	0	0	0	0	0
23.M7343 M. kalasinense CE_P1-E-5_01_9989	MY7343	kalasinense	MGT	CE	87138	0	0	0	6556	0	0	500	1482	23936	0	6784	6554	0	0	0	414	0	6798	0	0	0	6046	0	676	0	1122	0	0	0	0	1954
26.M7440 M. kalasinense BE_P1-E-8_01_9994	MY7440	kalasinense	MGT	BE	86678	0	2173262	202416	2264	290894	32330	67042	74578	7186	0	467496	1200	0	0	4915090	89032	38672	777916	0	427120	1171416	408624	37168	0	0	30036	12694	0	0	0	0
27.M7440 M. kalasinense CE_P1-E-9_01_9995	MY7440	kalasinense	MGT	CE	85198	0	3054	0	0	0	0	0	0	0	0	0	0	0	0	0	0	0	4994	0	0	424042	4268	0	0	0	29002	81890	123734	0	0	414138
28.A7488 M. lepiotae BE_P1-F-1_01_9996	ARSEF7488	anisopliae	Anisopliae strict	BE	82284	0	264	0	4700	0	0	0	0	34024	0	0	8418	0	0	0	0	0	0	0	0	2898	264	0	46948	21000	0	0	0	0	0	0
29.A1914 M. majus BE_P1-F-2_01_9997	ARSEF1914	majus	MGT	BE	90866	0	0	0	118	0	262	374	330	0	0	0	0	0	0	0	0	0	0	0	4022	0	0	0	0	0	0	0	0	0	0	0
30.A1914 M. majus CE_P1-F-3_01_9998	ARSEF1914	majus	MGT	CE	86398	0	0	0	0	0	0	0	0	0	0	0	0	0	0	0	0	0	0	0	0	0	0	0	0	0	0	0	0	0	0	0
31.M6900 M. gryllidicola BE_P1-F-4_01_9999	MY6900	gryllidicola	MGT	BE	87812	0	0	0	0	0	0	0	0	0	0	276	0	0	0	0	0	0	0	0	0	0	1518	0	0	0	384	0	0	0	0	0
32.M6900 M. gryllidicola CE_P1-F-5_01_10000	MY6900	gryllidicola	MGT	CE	91246	0	0	0	0	0	164	0	0	2350	0	5364	186	0	0	99964	0	0	0	0	5096	0	3020	0	0	0	0	0	0	0	0	0
15.M11578 M. gryllidicola CE_P1-D-6_01_9979	MY11578	gryllidicola	MGT	CE	91440	0	0	0	0	0	0	0	0	0	0	0	0	0	0	0	0	0	0	0	0	0	0	0	0	0	0	0	0	0	0	0
40.M4545 M. sulphureum CE_P2-A-4_01_10016	MY4545	sulphureum	MGT	CE	43604	0	0	0	0	0	0	0	0	11474	0	0	876	0	0	0	0	0	0	0	0	0	0	0	1516	0	0	0	0	0	0	0
41.M4546 M. sulphureum BE_P2-A-5_01_10017	MY4546	sulphureum	MGT	BE	37424	0	41246	4486	69542	363234	197342	262376	252832	367986	2297746	0	39980	0	97126	342938	0	87842	1672066	0	61030	0	1093804	138372	158604	0	0	0	0	0	0	0
42.M4546 M. sulphureum CE_P2-A-6_01_10018	MY4546	sulphureum	MGT	CE	79422	0	1204	0	0	0	1590	524	2062	18792	0	15930	1126	280	1288	3172	0	1216	14402	0	0	0	10998	2242	3168	0	726	704	0	0	0	0
43.M4548 M. sulphureum BE_P2-A-7_01_10019	MY4548	sulphureum	MGT	BE	37476	0	260	0	0	0	4140	0	7044	2436784	0	52580	292800	0	3552	9566	0	0	30020	0	22074	6276	18758	0	137486	11094	0	0	0	0	0	0
44.M4548 M. sulphureum CE_P2-A-8_01_10020	MY4548	sulphureum	MGT	CE	36314	0	0	0	4772	0	0	0	0	49158	0	908	4972	0	0	0	0	0	552	0	0	0	0	694	2294	0	400	0	0	0	0	0
45.M4581 M. sulphureum BE_P2-A-9_01_10021	MY4581	sulphureum	MGT	BE	37780	0	0	0	0	0	0	0	0	837550	0	0	81160	0	0	0	0	0	0	0	0	6818	0	0	5236	0	0	0	0	0	0	0
46.M4581 M. sulphureum CE_P2-B-1_01_10022	NHJ11819	sulphureum	MGT	CE	76150	0	0	0	18108	0	0	0	0	183560	0	0	14688	0	268	0	0	0	0	0	0	2252	0	0	0	0	0	0	3230	0	0	0
49.N11819 Metarhizium sp, BE_P2-B-4_01_10025	NHJ11819	sulphureum	MGT	BE	83714	58054	28538	5084	0	246076	94646	128808	128970	656320	755078	9248	58806	0	31344	98572	0	47212	225888	0	19478	384	458808	43618	71992	0	0	468	0	0	0	0
50.N11819 Metarhizium sp, CE_P2-B-5_01_10026	NHJ11819	sulphureum	MGT	CE	76008	0	0	0	1794	0	884	1972	2092	21374	0	11040	1876	0	0	0	1112	1346	9020	0	0	0	6844	0	7468	0	0	0	0	0	0	0
08_BCC4849_Meta aff anis sp2_18_01_12976	BCC4849	neoanisopliae	PARB	BE	3330	0	9334	508	0	0	0	1054	2684	0	25468	936	0	2108	2404	0	1776	0	42700	0	0	0	12450	1204	0	0	0	0	0	0	0	0
09_SM2414_Meta aff anis sp2_19_01_12977	SM2414	neoanisopliae	PARB	CE	2652	0	186	0	0	0	0	0	0	0	0	4820	0	0	0	0	0	0	7774	0	0	0	3136	0	0	0	0	0	0	0	0	0
10_SM2414_Meta aff anis sp2_20_01_12978	SM2414	neoanisopliae	PARB	BE	2512	0	26188	746	0	110872	0	1818	9258	0	97188	0	0	7244	0	0	0	1530	164462	0	0	0	53092	2350	0	0	0	0	0	0	0	0
13_MY5150_Meta aff ping sp n_23_01_12981	MY5150	parapingshaense	PARB	CE	1536	0	0	0	0	0	0	1186	1826	0	0	15438	0	0	0	2154	0	374	15626	0	0	164	7114	0	0	0	0	0	0	0	0	0
14_MY5150_Meta aff ping sp n_24_01_12982	MY5150	parapingshaense	PARB	BE	3190	0	3694	12960	0	268528	0	7732	22422	0	263238	4910	0	18634	0	26978	0	4040	264144	0	0	0	117988	3478	0	0	0	0	0	0	0	228
15_ARSEF434_Meta aff ping sp n_25_01_12983	ARSEF434	parapingshaense	PARB	CE	440	0	13344	270	0	0	0	1292	3984	0	0	24934	0	2510	0	3718	0	1166	26118	0	0	0	18492	1456	0	0	0	0	0	0	0	0
16_ARSEF434_Meta aff ping sp n_26_01_12984	ARSEF434	parapingshaense	PARB	BE	2316	23966	11052	1452	0	954530	0	54426	63482	0	552116	0	0	35138	0	0	0	19122	513028	0	0	0	322488	20788	0	0	0	0	0	0	0	0
17_NHJ14124_Meta aff sulf sp n_27_01_12985	NHJ14124	sulphureum	MGT	CE	1660	0	0	0	0	0	0	0	0	0	0	0	0	0	0	0	0	0	0	0	142	0	0	0	0	0	432	0	0	10630	1758	0
18_NHJ14124_Meta aff sulf sp n_28_01_12986	NHJ14124	sulphureum	MGT	BE	1896	0	41188	5204	0	176316	0	16378	10454	0	0	50574	0	4058	0	13954	0	4146	43698	0	0	0	38136	3584	0	0	0	0	0	0	0	0
19_CBS130.71_Meta aniosop _T_29_01_12987	CBS130.71	anisopliae	Anisopliae strict	CE	478	0	468	484	0	0	0	660	1908	0	0	6310	0	0	618	2456	0	724	5928	0	0	0	4074	0	0	0	0	0	0	0	0	0
20_CBS130.71_Meta aniosop _T_30_01_12988	CBS130.71	anisopliae	Anisopliae strict	BE	2896	0	0	0	0	0	0	0	0	0	0	0	0	0	0	0	0	0	0	0	0	1608	0	0	0	0	0	0	0	0	0	0
01_ARSEF549_Meta aff anis sp 1_11_01_12969	ARSEF549	hybridum	PARB	CE	2184	0	0	0	0	0	0	0	0	0	0	1116	0	0	0	0	0	0	1754	0	0	0	828	0	0	0	0	0	0	0	0	0
23_MY00008_Meta clavatum_33_01_12993	MY00008	clavatum	MGT	CE	2854	0	868	0	0	0	0	0	0	1538	0	0	0	0	0	0	0	0	0	0	0	0	0	0	3610	0	0	0	0	0	0	0
02_ARSEF549_Meta aff anis sp 1_12_01_12970	ARSEF549	hybridum	PARB	BE	2684	11356	3838	2106	0	124618	0	4338	10068	0	104414	0	0	9288	0	16776	0	0	144850	0	63414	0	5098	3138	0	0	0	0	0	0	0	0
24_MY00008_Meta clavatum_34_01_12994	MY00008	clavatum	MGT	BE	2762	0	0	0	16522	0	0	236	662	42692	2744	250	14712	0	0	0	0	0	3526	0	0	0	2634	0	86148	0	0	0	0	0	0	0
03_ARSEF7450_Meta aff anis sp2_13_01_12971	ARSEF7450	neoanisopliae	PARB	CE	2666	0	558	0	0	0	0	0	0	0	0	0	0	0	0	414	0	0	780	0	0	0	0	0	0	0	0	0	0	242	0	0
25_ARSEF2133_Meta flavoviride_35_01_12995	ARSEF2133	flavoviride	Flavoviride	CE	2788	0	0	0	0	0	0	0	0	0	0	0	0	0	0	0	0	0	0	91676	0	0	0	0	0	0	6138	0	0	39262	78076	0
04_ARSEF7450_Meta aff anis sp2_14_01_12972	ARSEF7450	neoanisopliae	PARB	BE	3410	1982	23956	222	0	0	0	764	3060	0	0	14286	0	994	0	0	0	0	26720	0	0	804	14240	0	0	0	0	0	0	0	0	0
26_ARSEF2133_Meta flavoviride_36_01_12996	ARSEF2133	flavoviride	Flavoviride	BE	2352	0	0	0	0	0	0	0	0	0	0	0	0	0	0	0	0	0	0	325650	0	0	0	0	0	0	3220	590	0	674	0	0
05_ARSEF2080_Meta aff anis sp2_15_01_12973	ARSEF2080	neoanisopliae	PARB	CE	2940	0	0	0	0	0	0	0	0	0	0	0	0	0	0	0	0	0	0	0	0	0	0	0	0	0	0	0	0	0	0	0
06_ARSEF2080_Meta aff anis sp2_16_01_12974	ARSEF2080	neoanisopliae	PARB	BE	3520	0	494	0	0	0	0	0	0	0	0	3012	0	0	0	1378	0	0	6662	0	0	0	3816	0	0	0	0	0	0	0	0	0
07_BCC4849_Meta aff anis sp2_17_01_12975	BCC4849	neoanisopliae	PARB	CE	2308	0	390	0	0	0	0	0	210	0	1488	0	0	0	0	0	266	0	2296	0	0	0	0	0	0	0	0	0	0	240	0	0
50_ARSEF4739_Meta robertsii_60_01_13022	ARSEF4739	robertsii	PARB	BE	592	14016	3246	734	0	266366	46230	9646	4846	0	623786	0	0	41728	76944	0	0	15778	786598	0	0	0	622566	15646	0	0	0	0	0	0	0	0
29_ARSEF4124_Meta frigidum_39_01_12999	ARSEF4124	frigidum	Flavoviride	CE	2812	0	0	0	0	0	0	0	0	0	0	0	0	0	0	938	0	0	0	0	0	0	0	0	0	0	0	326	0	0	0	362
51_MY4542_Meta sulphureum_61_01_13023	MY4542	sulphureum	MGT	CE	606	0	222	0	0	0	0	488	0	0	0	612	0	0	250	0	222	0	476	0	0	6434	0	0	0	0	0	0	0	2866	0	0
30_ARSEF4124_Meta frigidum_40_01_13000	ARSEF4124	frigidum	Flavoviride	BE	564	0	0	0	0	0	0	0	0	0	0	0	0	0	0	0	0	0	1026	0	0	0	0	0	0	0	0	0	0	0	0	0
52_MY4542_Meta sulphureum_62_01_13024	MY4542	sulphureum	MGT	BE	0	0	52788	9620	0	0	5502	8314	706	0	0	23392	0	0	0	9426	0	2340	2360	8422	0	514	15920	1502	0	0	0	0	0	0	0	0
31_ARSEF6238_Meta guizhouense_41_01_13001	ARSEF6238	guizhouense	MGT	CE	2300	1576	4734	448	0	201672	0	11282	11770	0	91528	0	0	10798	0	0	0	3652	87450	804850	0	0	56068	418	0	0	178372	0	10638	380698	40526	0
32_ARSEF6238_Meta guizhouense_42_01_13002	ARSEF6238	guizhouense	MGT	BE	3218	0	15142	5858	236	1580878	0	88110	95610	0	831710	0	0	86666	140872	0	0	24980	788204	2052	0	152	546110	19292	0	0	0	0	0	1328	0	0
33_CBS258.90_Meta guizhouense_43_01_13003	CBS258.90	guizhouense	MGT	CE	3182	0	3790	370	128	0	0	0	364	4328	2628	356	0	0	350	810	0	0	3400	0	0	874	1468	0	2032	0	0	0	0	0	0	0
34_CBS258.90_Meta guizhouense_44_01_13004	CBS258.90	guizhouense	MGT	BE	2886	11832	6022	628	826	0	0	11780	7396	48070	93238	0	0	7238	0	0	0	1760	87984	0	0	0	41064	2556	3720	0	0	0	0	0	0	0
35_ARSEF7412_Meta lepidoptae_45_01_13005	ARSEF7412	anisopliae	Anisopliae strict	CE	2516	0	768	0	0	0	0	0	0	0	0	0	0	0	0	0	0	0	0	0	0	0	0	0	0	0	238	0	0	0	0	0
36_ARSEF7412_Meta lepidoptae_46_01_13006	ARSEF7412	anisopliae	Anisopliae strict	BE	838	0	0	0	342	0	0	0	0	2802	0	0	1204	0	0	0	0	0	0	0	0	0	0	0	6252	0	0	0	0	0	0	0
37_ARSEF1015_Meta majus_47_01_13007	ARSEF1015	majus	MGT	CE	2876	0	0	0	0	0	0	0	0	0	0	0	0	0	0	0	0	0	0	0	0	0	0	0	0	0	0	0	154	0	0	0
38_ARSEF1015_Meta majus_48_01_13008	ARSEF1015	majus	MGT	BE	3468	0	0	0	0	0	0	0	0	0	0	0	0	0	0	0	0	0	0	0	0	0	0	0	0	0	0	0	0	0	0	0
39_ARSEF7929_Meta pingshaense_49_01_13009	ARSEF7929	pingshaense	PARB	CE	2652	0	298	0	0	0	0	0	0	0	2194	200	0	0	0	0	0	0	4686	0	0	0	3556	586	0	0	0	0	0	0	0	0
40_ARSEF7929_Meta pingshaense_50_01_13010	ARSEF7929	pingshaense	PARB	BE	3090	0	3536	2104	0	127700	0	15874	11176	0	0	32364	0	3340	0	0	0	3060	32866	0	0	1468	39350	2536	0	0	0	0	0	0	0	0
41_CP2S66_Meta pingshaense_51_01_13013	CP2S66	pingshaense	PARB	CE	448	0	458	0	0	0	0	0	4178	0	0	35480	0	4202	0	4472	0	0	96988	1296	0	250	16136	572	0	0	0	0	0	0	0	0
42_CP2S66_Meta pingshaense_52_01_13014	CP2S66	pingshaense	PARB	BE	2816	0	1726	0	0	0	0	388	7122	0	0	57398	0	6234	0	0	0	1616	171982	0	0	0	28000	1148	0	0	0	0	0	0	0	0
43_ARSEF3210_Meta pingshaense_53_01_13015	ARSEF3210	pingshaense	PARB	CE	822	0	512	0	0	78642	0	1604	4708	0	0	8848	0	1544	0	0	0	1994	11792	0	0	0	10750	1580	0	0	132	0	0	0	0	0
44_ARSEF3210_Meta pingshaense_54_01_13016	ARSEF3210	pingshaense	PARB	BE	1710	9838	7656	1306	0	671646	0	24646	54302	1116	145528	0	0	14548	0	0	0	16102	180326	1922	0	616	170618	8416	0	0	0	0	0	0	166	0
45_CBS257.90_Meta ping _T_55_01_13017	CBS257.90	pingshaense	PARB	CE	0	0	424	0	0	0	0	0	1536	0	0	5368	0	0	1056	0	0	976	11638	0	0	0	7328	0	0	0	0	0	0	0	0	0
46_CBS257.90_Meta ping _T_56_01_13018	CBS257.90	pingshaense	PARB	BE	3574	5924	8306	898	0	512432	0	31894	51040	0	237050	8246	0	23930	0	0	0	44638	375796	0	0	1364	315758	38710	0	0	0	0	0	0	228	0
47_ARSEF727_Meta robertsii_57_01_13019	ARSEF727	robertsii	PARB	CE	2162	0	1660	0	0	0	0	762	0	0	7814	210	0	0	0	1948	0	0	16614	0	0	0	4852	278	0	0	0	0	0	252	0	0
48_ARSEF727_Meta robertsii_58_01_13020	ARSEF727	robertsii	PARB	BE	2736	85342	0	0	0	175374	0	33688	36422	0	502038	10528	0	53330	0	0	88042	12580	1216698	0	0	1106	303070	19240	0	0	0	0	0	0	0	136
27_CBS700.74_Meta flavoviride_37_01_12997	CBS700.74	flavoviride	Flavoviride	CE	1980	0	0	0	0	0	0	0	0	0	0	0	0	0	0	0	0	0	0	0	0	0	0	0	0	0	0	0	0	16296	44128	0
49_ARSEF4739_Meta robertsii_59_01_13021	ARSEF4739	robertsii	PARB	CE	2612	0	2026	354	0	0	0	766	984	0	8152	784	0	0	0	2354	0	502	10318	0	0	0	8040	0	0	0	0	0	0	130	208	0
28_CBS700.74_Meta flavoviride_38_01_12998	CBS700.74	flavoviride	Flavoviride	BE	402	0	0	0	0	0	0	0	0	0	0	0	0	0	0	0	0	0	0	0	0	1700	0	0	0	0	0	0	0	1160	1924	0
